# Supplementary material for: Exploration of identifying individual tumor tissue based on probabilistic model
Source: Front Oncol. 2024 Apr 23;14:1297135. doi: 10.3389/fonc.2024.1297135 (PMC11074449; doi:10.3389/fonc.2024.1297135)
Supplement: Supplementary file 2 [file Table_1.xlsx]

## Sheet: 1 allele
	Supplementary Table 1. Genotype combinations considered and calculation of the corresponding probabilities when only one allele appeared in the tumor tissue profile.
		Pr(g|Hd)*	Pr (g|Hp)
	AA,AA	PA*PA*(PA*(1-φ)*PA*(1-φ))	(1-φ)*(1-φ)
	AA,AP	PA*PA*(PA*(1-φ)*PA*φ*2)	(1-φ)*φ*2
	AQ,AA	PA*PQ*2*(PA*(1-φ)*PQ*φ*2)	(1-φ)*φ*2
	AQ,AP	PA*PQ*2*(PA*(1-φ)*PQ*φ+PQ*φ*PA*φ)	φ
	QQ,AA	PQ*PQ*(PQ*φ*PQ*φ)	φ*φ
	QQ,AP	PQ*PQ*(PQ*φ*PQ*φ*2)	φ*φ*2
	* The population allele frequencies involved in Hd calculation of the corresponding genotyping of tumor cells were intended to demonstrate the source of mutation only and were not included in the actual calculation.

## Sheet: 2 allele
	Supplementary Table 2. Genotype combinations considered and calculation of the corresponding probabilities when only two alleles appeared in the tumor tissue profile.
		Pr(g|Hd)	Pr (g|Hp)
	AA,AB	PA*PA*(PA*(1-φ)*PA*φ*2)	(1-φ)*φ*2
	AA,BB	PA*PA*(PA*φ*PA*φ)	φ*φ
	AA,BP	PA*PA*(PA*φ*PA*φ*2)	φ*φ*2
	AB,AA	PA*PB*2*(PA*(1-φ)*PB*φ*2)	(1-φ)*φ*2
	AB,AB	PA*PB*2*(PA*(1-φ)*PB*(1-φ)+PA*φ*PB*φ)	(1-φ)*(1-φ)+φ*φ
	AB,AP	PA*PB*2*(PA*(1-φ)*PB*φ+PA*φ*PB*φ)	φ
	AB,BB	PA*PB*2*(PA*φ*PB*(1-φ)*2)	φ*(1-φ)*2
	AB,BP	PA*PB*2*(PA*φ*PB*φ+PA*φ*PB*(1-φ))	φ
	AQ,AB	PA*PQ*2*(PA*(1-φ)*PQ*φ+PA*φ*PQ*φ)	φ
	AQ,BB	PA*PQ*2*(PA*φ*PQ*φ*2)	φ*φ*2
	AQ,BP	PA*PQ*2*(PA*φ*PQ*φ*2)	φ*φ*2
	BB,AA	PB*PB*(PB*φ*PB*φ)	φ*φ
	BB,AB	PB*PB*(PB*φ*PB*(1-φ)*2)	φ*(1-φ)*2
	BB,AP	PB*PB*(PB*φ*PB*φ*2)	φ*φ*2
	BQ,AA	PB*PQ*2*(PB*φ*PQ*φ*2)	φ*φ*2
	BQ,AB	PB*PQ*2*(PB*φ*PQ*φ+PB*(1-φ)*PQ*φ)	φ
	BQ,AP	PB*PQ*2*(PB*φ*PQ*φ*2)	φ*φ*2
	QQ,AB	PQ*PQ*(PQ*φ*PQ*φ*2)	φ*φ*2

## Sheet: 3 allele
	Supplementary Table 3. Genotype combinations considered and calculation of the corresponding probabilities when only three alleles appeared in the tumor tissue profile.
		Pr(g|Hd)	Pr (g|Hp)
	AA,BC	PA*PA*(PA*φ*PA*φ*2)	φ*φ*2
	AB,AC	PA*PB*2*(PA*(1-φ)*PB*φ+PA*φ*PB*φ)	φ
	AB,BC	PA*PB*2*(PA*φ*PB*φ+PA*φ*PB*(1-φ))	φ
	AB,CC	PA*PB*2*(PA*φ*PB*φ*2)	φ*φ*2
	AB,CP	PA*PB*2*(PA*φ*PB*φ*2)	φ*φ*2
	AC,AB	PA*PC*2*(PA*(1-φ)*PC*φ+PA*φ*PC*φ)	φ
	AC,BB	PA*PC*2*(PA*φ*PC*φ*2)	φ*φ*2
	AC,BC	PA*PC*2*(PA*φ*PC*(1-φ)+PA*φ*PC*φ)	φ
	AC,BP	PA*PC*2*(PA*φ*PC*φ*2)	φ*φ*2
	AQ,BC	PA*PQ*2*(PA*φ*PQ*φ*2)	φ*φ*2
	BB,AC	PB*PB*(PB*φ*PB*φ*2)	φ*φ*2
	BC,AA	PB*PC*2*(PB*φ*PC*φ*2)	φ*φ*2
	BC,AB	PB*PC*2*(PB*φ*PC*φ+PB*(1-φ)*PC*φ)	φ
	BC,AC	PB*PC*2*(PB*φ*PC*(1-φ)+PB*φ*PC*φ)	φ
	BC,AP	PB*PC*2*(PB*φ*PC*φ*2)	φ*φ*2
	BQ,AC	PB*PQ*2*(PB*φ*PQ*φ*2)	φ*φ*2
	CC,AB	PC*PC*(PC*φ*PC*φ*2)	φ*φ*2
	CQ,AB	PC*PQ*2*(PC*φ*PQ*φ*2)	φ*φ*2

## Sheet: HTFD0166
	Supplementary Table 4. The linear fit results for sample HTFD0166 are shown on the left for Log10LR vs. Mx , and on the right for Log10LR vs. φ
	Mx	Intercept		Slope		Statistics			φ	Intercept		Slope		Statistics
		Value	Standard Error	Value	Standard Error	Adj. R-Square	Pearson's r			Value	Standard Error	Value	Standard Error	Adj. R-Square	Pearson's r
	0.3	28.9024	0.125919	-27.5184	0.453514	0.994596	-0.99743		0.0775	24.0959	0.125448	10.6289	0.310088	0.983248	0.992011
	0.31	29.0471	0.11851	-26.9207	0.426829	0.994996	-0.99762		0.09533	22.9756	0.136333	12.4976	0.336994	0.985656	0.993163
	0.32	29.184	0.111287	-26.3178	0.400816	0.995381	-0.997804		0.11316	21.8696	0.143626	14.306	0.355019	0.987826	0.9942
	0.33	29.3133	0.104239	-25.709	0.37543	0.995752	-0.99798		0.13099	20.7819	0.147527	16.047	0.364664	0.989772	0.99513
	0.34	29.4351	0.0973544	-25.0936	0.350635	0.996109	-0.99815		0.14882	19.7166	0.148415	17.7143	0.366857	0.991492	0.99595
	0.35	29.5496	0.0906254	-24.4709	0.3264	0.996454	-0.998314		0.16665	18.6777	0.146815	19.3029	0.362903	0.992978	0.996659
	0.36	29.6567	0.0840466	-23.8406	0.302705	0.996786	-0.998472		0.18448	17.6684	0.143338	20.8103	0.354308	0.994234	0.997258
	0.37	29.7567	0.0776166	-23.2021	0.279547	0.997105	-0.998624		0.20231	16.6911	0.138585	22.2365	0.342559	0.995275	0.997753
	0.38	29.8497	0.0713394	-22.5553	0.256939	0.997411	-0.998769		0.22014	15.7475	0.133082	23.5832	0.328956	0.996123	0.998157
	0.39	29.9357	0.0652256	-21.8999	0.234919	0.997704	-0.998909		0.23797	14.8383	0.127247	24.8536	0.314533	0.996807	0.998482
	0.4	30.015	0.0592936	-21.2359	0.213554	0.997981	-0.999041		0.2558	13.9641	0.121385	26.0512	0.300044	0.997354	0.998742
	0.41	30.0875	0.0535716	-20.5632	0.192945	0.998242	-0.999165		0.27363	13.1249	0.115706	27.1797	0.286005	0.99779	0.99895
	0.42	30.1534	0.0480995	-19.8819	0.173237	0.998484	-0.99928		0.29146	12.3209	0.110339	28.2423	0.272741	0.998138	0.999115
	0.43	30.2129	0.0429318	-19.1923	0.154625	0.998703	-0.999384		0.30929	11.5518	0.10536	29.242	0.260433	0.998416	0.999247
	0.44	30.266	0.0381409	-18.4946	0.13737	0.998898	-0.999476		0.32712	10.8176	0.100799	30.181	0.249158	0.998639	0.999353
	0.45	30.3128	0.0338193	-17.7894	0.121805	0.999063	-0.999555		0.34495	10.1181	0.0966568	31.0614	0.23892	0.998818	0.999438
	0.46	30.3534	0.0300809	-17.0773	0.108341	0.999196	-0.999618		0.36278	9.45312	0.0929149	31.8848	0.229671	0.998963	0.999507
	0.47	30.3881	0.0270526	-16.359	0.0974338	0.999291	-0.999663		0.38061	8.82227	0.0895397	32.6526	0.221327	0.999082	0.999564
	0.48	30.4168	0.0248504	-15.6354	0.0895021	0.999345	-0.999689		0.39844	8.22516	0.0864895	33.3664	0.213788	0.99918	0.99961
	0.49	30.4399	0.0235355	-14.9078	0.0847664	0.999354	-0.999693		0.41627	7.66127	0.0837194	34.0274	0.206941	0.999261	0.999649
	0.5	30.4574	0.0230693	-14.1772	0.0830872	0.999314	-0.999674		0.4341	7.12996	0.0811838	34.6372	0.200673	0.999329	0.999681
	* Mx , same as Mxn , is the proportion of normal cells estimated by HE slide under microscopy
	* Adjusted R-Square takes into account the effect of the number of variables on the basis of R-Square which is a measure of the goodness of fit of a model，being closer to 1 indicates that the regression predictions perfectly fit the data.
	* Pearson's r is a measure of the strength and direction of the linear relationship between two variables，being closer to ±1 implies the stronger liner correlation

## Sheet: HTFD0471
	Supplementary Table 5. The linear fit results for sample HTFD0471 are shown on the left for Log10LR vs. Mx , and on the right for Log10LR vs. φ
	Mx	Intercept		Slope		Statistics			φ	Intercept		Slope		Statistics
		Value	Standard Error	Value	Standard Error	Adj. R-Square	Pearson's r			Value	Standard Error	Value	Standard Error	Adj. R-Square	Pearson's r
	0.4	21.7067	0.0470121	-14.3199	0.169321	0.997211	-0.998674		0.0775	20.1566	0.0564996	1.59187	0.11218	0.909242	0.955918
	0.41	21.7248	0.0425256	-13.8847	0.153162	0.997572	-0.998846		0.09533	19.4275	0.0639696	2.7178	0.127011	0.958061	0.979876
	0.42	21.7402	0.0381858	-13.4523	0.137531	0.997914	-0.999009		0.11316	18.7227	0.0705297	3.77393	0.140036	0.973165	0.987171
	0.43	21.753	0.0339955	-13.0226	0.122439	0.998235	-0.999161		0.13099	18.0403	0.0762867	4.7731	0.151467	0.980238	0.990569
	0.44	21.7632	0.0299597	-12.5956	0.107904	0.998534	-0.999304		0.14882	17.3789	0.0813277	5.72358	0.161475	0.984318	0.992523
	0.45	21.7709	0.0260864	-12.1712	0.0939538	0.99881	-0.999434		0.16665	16.7374	0.0857245	6.63083	0.170205	0.986985	0.993799
	0.46	21.7763	0.0223884	-11.7496	0.0806348	0.999059	-0.999553		0.18448	16.1151	0.0895369	7.49852	0.177775	0.988877	0.994703
	0.47	21.7792	0.0188864	-11.3307	0.0680221	0.99928	-0.999658		0.20231	15.5113	0.0928144	8.32921	0.184282	0.9903	0.995382
	0.48	21.7799	0.0156164	-10.9147	0.0562445	0.999469	-0.999748		0.22014	14.9259	0.095598	9.12466	0.189809	0.991416	0.995914
	0.49	21.7785	0.0126429	-10.5017	0.0455353	0.999624	-0.999821		0.23797	14.3586	0.0979216	9.88618	0.194423	0.992321	0.996346
	0.5	21.7749	0.0100894	-10.092	0.0363384	0.999741	-0.999877		0.2558	13.8091	0.0998135	10.6148	0.198179	0.993074	0.996705
	0.51	21.7693	0.00818537	-9.6857	0.0294807	0.999815	-0.999912		0.27363	13.2775	0.101297	11.3112	0.201125	0.993714	0.99701
	0.52	21.7617	0.00726837	-9.28298	0.026178	0.999841	-0.999924		0.29146	12.7634	0.102392	11.9761	0.203298	0.994268	0.997274
	0.53	21.7522	0.00753417	-8.88409	0.0271354	0.999813	-0.999911		0.30929	12.2668	0.103115	12.6102	0.204733	0.994754	0.997505
	0.54	21.7409	0.00874065	-8.48923	0.0314807	0.999725	-0.999869		0.32712	11.7875	0.10348	13.214	0.205459	0.995187	0.997711
	0.55	21.7279	0.010462	-8.09865	0.0376802	0.999567	-0.999794		0.34495	11.3252	0.103502	13.7881	0.205502	0.995576	0.997896
	0.56	21.7131	0.0124005	-7.71256	0.044662	0.99933	-0.999682		0.36278	10.8797	0.103192	14.3331	0.204886	0.995929	0.998064
	0.57	21.6968	0.0143992	-7.33121	0.0518608	0.999	-0.999525		0.38061	10.4506	0.102561	14.8496	0.203635	0.996252	0.998218
	0.58	21.6788	0.0163791	-6.95484	0.0589915	0.998563	-0.999317		0.39844	10.0377	0.101623	15.3382	0.201771	0.99655	0.99836
	0.59	21.6595	0.0182988	-6.58369	0.0659058	0.998	-0.999049		0.41627	9.64044	0.100388	15.7997	0.199319	0.996827	0.998492
	0.6	21.6386	0.0201365	-6.21799	0.0725242	0.997286	-0.99871		0.4341	9.25852	0.0988683	16.2347	0.196302	0.997084	0.998614

## Sheet: HTFD1504
	Supplementary Table 6. The linear fit results for sample HTFD1504 are shown on the left for Log10LR vs. Mx , and on the right for Log10LR vs. φ
	Mx	Intercept		Slope		Statistics			φ	Intercept		Slope		Statistics
		Value	Standard Error	Value	Standard Error	Adj. R-Square	Pearson's r			Value	Standard Error	Value	Standard Error	Adj. R-Square	Pearson's r
	0.3	26.4601	0.0625076	-21.1289	0.22513	0.997734	-0.998923		0.0775	23.053	0.0889357	6.85937	0.219835	0.979851	0.990383
	0.31	26.5551	0.0576129	-20.6282	0.207501	0.99798	-0.99904		0.09533	22.2765	0.101903	8.09423	0.251888	0.980982	0.990925
	0.32	26.6426	0.0532299	-20.1302	0.191715	0.998189	-0.999139		0.11316	21.5325	0.112151	9.24476	0.277218	0.982318	0.991566
	0.33	26.723	0.049299	-19.6341	0.177557	0.998367	-0.999224		0.13099	20.8084	0.119761	10.3369	0.296029	0.983849	0.992299
	0.34	26.7966	0.0457621	-19.1392	0.164819	0.998519	-0.999296		0.14882	20.0953	0.124977	11.3899	0.308922	0.98549	0.993084
	0.35	26.8636	0.0425641	-18.645	0.1533	0.99865	-0.999358		0.16665	19.3889	0.128113	12.4143	0.316674	0.987145	0.993875
	0.36	26.9243	0.0396541	-18.1511	0.14282	0.998763	-0.999412		0.18448	18.6881	0.129519	13.4149	0.320151	0.988731	0.994633
	0.37	26.979	0.0369866	-17.6573	0.133212	0.998863	-0.99946		0.20231	17.9935	0.129561	14.3933	0.320253	0.990191	0.99533
	0.38	27.0282	0.0345214	-17.1633	0.124334	0.998951	-0.999502		0.22014	17.3065	0.128593	15.3494	0.31786	0.991493	0.995951
	0.39	27.072	0.0322249	-16.6689	0.116063	0.999031	-0.99954		0.23797	16.6291	0.126939	16.2824	0.313771	0.992625	0.996491
	0.4	27.1109	0.0300696	-16.174	0.1083	0.999104	-0.999574		0.2558	15.9631	0.124875	17.1909	0.308672	0.993591	0.996951
	0.41	27.1451	0.028034	-15.6783	0.100969	0.999171	-0.999606		0.27363	15.3108	0.122627	18.0731	0.303114	0.994404	0.997338
	0.42	27.1749	0.0261029	-15.182	0.0940132	0.999234	-0.999636		0.29146	14.6741	0.120364	18.9272	0.297519	0.995081	0.997661
	0.43	27.2007	0.0242662	-14.6849	0.087398	0.999292	-0.999664		0.30929	14.055	0.118208	19.7511	0.292192	0.995641	0.997927
	0.44	27.2228	0.0225192	-14.1873	0.0811059	0.999347	-0.99969		0.32712	13.4552	0.116243	20.5428	0.287334	0.996102	0.998147
	0.45	27.2414	0.0208617	-13.6894	0.0751363	0.999398	-0.999714		0.34495	12.8764	0.114516	21.3003	0.283066	0.99648	0.998326
	0.46	27.257	0.0192977	-13.1916	0.0695032	0.999445	-0.999736		0.36278	12.32	0.113051	22.0217	0.279445	0.996789	0.998474
	0.47	27.2697	0.0178341	-12.6945	0.0642319	0.999488	-0.999757		0.38061	11.7872	0.111851	22.7055	0.276478	0.997043	0.998594
	0.48	27.28	0.0164802	-12.1988	0.0593555	0.999527	-0.999775		0.39844	11.2789	0.110905	23.3503	0.274139	0.997251	0.998693
	0.49	27.2882	0.0152462	-11.7052	0.0549112	0.99956	-0.999791		0.41627	10.7958	0.110191	23.955	0.272375	0.997421	0.998774
	0.5	27.2944	0.014143	-11.2144	0.0509379	0.999588	-0.999804		0.4341	10.3385	0.109683	24.5189	0.271119	0.99756	0.99884

## Sheet: HTFD1611
	Supplementary Table 7. The linear fit results for sample HTFD1611 are shown on the left for Log10LR vs. Mx , and on the right for Log10LR vs. φ
	Mx	Intercept		Slope		Statistics			φ	Intercept		Slope		Statistics
		Value	Standard Error	Value	Standard Error	Adj. R-Square	Pearson's r			Value	Standard Error	Value	Standard Error	Adj. R-Square	Pearson's r
	0.6	28.5524	0.0272194	-11.5988	0.0980343	0.998573	-0.999322		0.0775	24.9302	0.0794525	4.76857	0.113081	0.988872	0.9947
	0.61	28.5907	0.0240289	-11.1178	0.0865433	0.99879	-0.999425		0.09533	24.1893	0.0916719	5.64018	0.130473	0.989405	0.994955
	0.62	28.6265	0.0210062	-10.6389	0.0756568	0.99899	-0.99952		0.11316	23.4592	0.104036	6.49471	0.148069	0.989706	0.995098
	0.63	28.6598	0.0181627	-10.1628	0.0654154	0.999172	-0.999607		0.13099	22.7375	0.116357	7.33688	0.165606	0.989908	0.995195
	0.64	28.6909	0.0155086	-9.69038	0.0558564	0.999336	-0.999685		0.14882	22.0232	0.128479	8.1686	0.182858	0.990072	0.995273
	0.65	28.7196	0.013053	-9.2224	0.0470121	0.999481	-0.999753		0.16665	21.3161	0.140258	8.99032	0.199624	0.990231	0.995349
	0.66	28.7462	0.0108029	-8.75978	0.038908	0.999606	-0.999813		0.18448	20.6168	0.151567	9.80164	0.215719	0.990401	0.99543
	0.67	28.7708	0.00876297	-8.30344	0.0315611	0.999711	-0.999863		0.20231	19.9259	0.162292	10.6018	0.230983	0.990591	0.995521
	0.68	28.7934	0.00693516	-7.85432	0.0249779	0.999798	-0.999904		0.22014	19.2441	0.172337	11.3897	0.245279	0.990806	0.995623
	0.69	28.8141	0.00531804	-7.41339	0.0191537	0.999867	-0.999937		0.23797	18.5724	0.181622	12.1644	0.258495	0.991045	0.995738
	0.7	28.8332	0.00390674	-6.98161	0.0140707	0.999919	-0.999961		0.2558	17.9114	0.190089	12.9248	0.270545	0.991309	0.995863
	0.71	28.8507	0.00269332	-6.55993	0.00970036	0.999956	-0.999979		0.27363	17.262	0.197692	13.6699	0.281367	0.991595	0.995999
	0.72	28.8669	0.00166922	-6.14927	0.00601194	0.999981	-0.999991		0.29146	16.6247	0.204405	14.399	0.290921	0.991899	0.996144
	0.73	28.8817	0.000840501	-5.75046	0.00302718	0.999994	-0.999997		0.30929	16	0.210214	15.1113	0.299188	0.992218	0.996297
	0.74	28.8955	0.000397863	-5.36427	0.00143296	0.999999	-0.999999		0.32712	15.3884	0.215115	15.8062	0.306164	0.992549	0.996455
	0.75	28.9082	0.000740447	-4.99134	0.00266682	0.999994	-0.999997		0.34495	14.7902	0.219119	16.4833	0.311862	0.992889	0.996617
	0.76	28.9201	0.00122501	-4.63214	0.00441204	0.999982	-0.999991		0.36278	14.2058	0.222241	17.1421	0.316306	0.993234	0.996781
	0.77	28.9311	0.00167614	-4.287	0.00603684	0.99996	-0.999981		0.38061	13.6352	0.224505	17.7824	0.319528	0.993582	0.996947
	0.78	28.9414	0.00209584	-3.95608	0.00754848	0.999927	-0.999965		0.39844	13.0786	0.225941	18.404	0.321571	0.993929	0.997112
	0.79	28.951	0.00250063	-3.63931	0.00900638	0.999878	-0.999942		0.41627	12.5362	0.226581	19.0068	0.322483	0.994274	0.997276
	0.8	28.9598	0.00290685	-3.33647	0.0104694	0.999803	-0.999906		0.4341	12.0078	0.226463	19.5908	0.322315	0.994614	0.997438

## Sheet: HTFD2408
	Supplementary Table 8. The linear fit results for sample HTFD2408 are shown on the left for Log10LR vs. Mx , and on the right for Log10LR vs. φ
	Mx	Intercept		Slope		Statistics			φ	Intercept		Slope		Statistics
		Value	Standard Error	Value	Standard Error	Adj. R-Square	Pearson's r			Value	Standard Error	Value	Standard Error	Adj. R-Square	Pearson's r
	0.2	23.724	0.102939	-24.574	0.370748	0.995467	-0.997845		0.0775	21.5882	0.098301	3.57879	0.321193	0.900285	0.951274
	0.21	23.8051	0.095176	-23.9603	0.342789	0.995922	-0.998061		0.09533	20.7144	0.108151	5.47168	0.353377	0.922706	0.962586
	0.22	23.8778	0.0878374	-23.356	0.316359	0.996343	-0.998262		0.11316	19.8626	0.115415	7.21786	0.37711	0.948097	0.975035
	0.23	23.9421	0.0809001	-22.7585	0.291373	0.996732	-0.998446		0.13099	19.0365	0.120499	8.83303	0.393724	0.961709	0.981643
	0.24	23.9983	0.0743379	-22.1655	0.267738	0.99709	-0.998617		0.14882	18.2372	0.12379	10.3311	0.404475	0.970211	0.985749
	0.25	24.0466	0.0681247	-21.5752	0.245361	0.99742	-0.998774		0.16665	17.4644	0.125646	11.7248	0.410541	0.976038	0.988552
	0.26	24.0872	0.0622377	-20.9863	0.224158	0.997723	-0.998918		0.18448	16.7174	0.126397	13.0261	0.412994	0.980272	0.990585
	0.27	24.1205	0.0566605	-20.3979	0.204071	0.998002	-0.99905		0.20231	15.9952	0.126331	14.2456	0.412777	0.983472	0.992118
	0.28	24.1466	0.0513865	-19.8092	0.185076	0.998257	-0.999172		0.22014	15.2967	0.125695	15.393	0.410699	0.985953	0.993305
	0.29	24.1661	0.0464226	-19.22	0.167197	0.998489	-0.999282		0.23797	14.6211	0.124695	16.4761	0.407433	0.98791	0.994241
	0.3	24.1791	0.0417927	-18.6301	0.150522	0.998696	-0.99938		0.2558	13.9674	0.123499	17.5016	0.403526	0.989474	0.994988
	0.31	24.186	0.0375428	-18.0394	0.135216	0.998878	-0.999467		0.27363	13.3352	0.122239	18.4745	0.39941	0.990734	0.995589
	0.32	24.1871	0.0337449	-17.4481	0.121537	0.999031	-0.999539		0.29146	12.724	0.121016	19.399	0.395411	0.991756	0.996076
	0.33	24.1826	0.0305	-16.8565	0.10985	0.999151	-0.999597		0.30929	12.1335	0.1199	20.2779	0.391766	0.992587	0.996473
	0.34	24.1729	0.0279339	-16.2649	0.100608	0.999235	-0.999637		0.32712	11.5637	0.118939	21.1131	0.388627	0.993267	0.996797
	0.35	24.1582	0.0261771	-15.6735	0.0942803	0.999277	-0.999656		0.34495	11.0144	0.11816	21.9061	0.386081	0.993824	0.997062
	0.36	24.1388	0.0253253	-15.083	0.0912126	0.999269	-0.999653		0.36278	10.4857	0.117571	22.6577	0.384155	0.994282	0.99728
	0.37	24.1149	0.0253931	-14.4937	0.0914566	0.999204	-0.999622		0.38061	9.97741	0.117166	23.3685	0.382831	0.99466	0.99746
	0.38	24.0868	0.0262938	-13.9061	0.0947009	0.999073	-0.99956		0.39844	9.48953	0.116929	24.039	0.382059	0.994972	0.997609
	0.39	24.0545	0.0278665	-13.3208	0.100365	0.998866	-0.999461		0.41627	9.02188	0.116838	24.6694	0.381762	0.995232	0.997733
	0.4	24.0185	0.0299253	-12.7383	0.10778	0.99857	-0.999321		0.4341	8.57425	0.116865	25.2602	0.38185	0.995449	0.997836

## Sheet: HTFD3418
	Supplementary Table 9. The linear fit results for sample HTFD3418 are shown on the left for Log10LR vs. Mx , and on the right for Log10LR vs. φ
	Mx	Intercept		Slope		Statistics			φ	Intercept		Slope		Statistics
		Value	Standard Error	Value	Standard Error	Adj. R-Square	Pearson's r			Value	Standard Error	Value	Standard Error	Adj. R-Square	Pearson's r
	0.1	20.8144	0.221444	-29.852	0.79756	0.985915	-0.993287		0.0775	18.9011	0.0812379	6.10823	0.388762	0.924775	0.963606
	0.11	20.9137	0.212044	-28.9181	0.763705	0.986233	-0.993439		0.09533	17.9011	0.0904143	8.43079	0.432675	0.949834	0.97588
	0.12	21.0055	0.202856	-28.0254	0.730613	0.986581	-0.993605		0.11316	16.9543	0.0984217	10.5308	0.470994	0.961458	0.981522
	0.13	21.0896	0.193892	-27.1695	0.69833	0.986951	-0.993783		0.13099	16.0576	0.105477	12.4518	0.504758	0.96813	0.984746
	0.14	21.1663	0.185161	-26.3463	0.666883	0.98734	-0.993968		0.14882	15.2066	0.111759	14.2251	0.53482	0.972469	0.986836
	0.15	21.2355	0.176665	-25.5519	0.636282	0.987743	-0.994161		0.16665	14.3973	0.11741	15.8736	0.561863	0.975525	0.988306
	0.16	21.2975	0.168401	-24.7829	0.60652	0.988156	-0.994358		0.18448	13.6263	0.122544	17.4144	0.586432	0.977798	0.989398
	0.17	21.3525	0.160366	-24.0367	0.57758	0.988577	-0.994559		0.20231	12.8905	0.127255	18.8605	0.608974	0.979554	0.990241
	0.18	21.4008	0.152551	-23.3108	0.549434	0.989005	-0.994764		0.22014	12.1875	0.131618	20.2221	0.629854	0.980949	0.990909
	0.19	21.4427	0.144949	-22.6034	0.522055	0.989438	-0.994971		0.23797	11.5153	0.135697	21.5069	0.649374	0.982077	0.99145
	0.2	21.4784	0.137553	-21.9131	0.495415	0.989876	-0.995179		0.2558	10.8723	0.139543	22.721	0.66778	0.983003	0.991894
	0.21	21.5085	0.130354	-21.2389	0.469487	0.990317	-0.99539		0.27363	10.2571	0.143199	23.8691	0.685277	0.983769	0.99226
	0.22	21.533	0.123347	-20.5797	0.444251	0.990762	-0.995602		0.29146	9.66868	0.146699	24.9549	0.702024	0.984407	0.992565
	0.23	21.5524	0.116529	-19.9352	0.419694	0.99121	-0.995816		0.30929	9.10607	0.150069	25.9813	0.718151	0.984938	0.99282
	0.24	21.567	0.109895	-19.3046	0.395804	0.991659	-0.99603		0.32712	8.56857	0.153329	26.9504	0.733753	0.985381	0.993032
	0.25	21.577	0.103446	-18.6878	0.372576	0.99211	-0.996245		0.34495	8.05555	0.156495	27.8639	0.748901	0.985748	0.993207
	0.26	21.5828	0.09718	-18.0845	0.350007	0.992561	-0.99646		0.36278	7.56648	0.159575	28.723	0.76364	0.986051	0.993352
	0.27	21.5845	0.091097	-17.4945	0.328098	0.993012	-0.996675		0.38061	7.1009	0.162575	29.5288	0.777997	0.986297	0.99347
	0.28	21.5825	0.0851971	-16.9178	0.306849	0.993461	-0.996889		0.39844	6.65837	0.165498	30.282	0.791984	0.986495	0.993565
	0.29	21.577	0.0794803	-16.3542	0.286259	0.993908	-0.997102		0.41627	6.23848	0.168343	30.9834	0.805599	0.98665	0.993639
	0.3	21.5682	0.0739464	-15.8037	0.266328	0.994351	-0.997313		0.4341	5.84079	0.171108	31.6335	0.818832	0.986768	0.993695

## Sheet: HTFD4084
	Supplementary Table 10. The linear fit results for sample HTFD4084 are shown on the left for Log10LR vs. Mx , and on the right for Log10LR vs. φ
	Mx	Intercept		Slope		Statistics			φ	Intercept		Slope		Statistics
		Value	Standard Error	Value	Standard Error	Adj. R-Square	Pearson's r			Value	Standard Error	Value	Standard Error	Adj. R-Square	Pearson's r
	0.5	24.7045	0.00819607	-6.53498	0.0295193	0.999592	-0.999806		0.0775	23.7867	0.0204953	0.910922	0.0339861	0.972877	0.987033
	0.51	24.7007	0.00760993	-6.2794	0.0274082	0.999619	-0.999819		0.09533	23.4726	0.0237219	1.29257	0.0393366	0.981797	0.991316
	0.52	24.696	0.00708059	-6.02462	0.0255017	0.999642	-0.99983		0.11316	23.1614	0.0273367	1.67443	0.0453309	0.985543	0.993109
	0.53	24.6904	0.00660763	-5.7715	0.0237983	0.99966	-0.999839		0.13099	22.8509	0.0312738	2.05843	0.0518595	0.987457	0.994024
	0.54	24.6842	0.00619027	-5.52087	0.0222951	0.999674	-0.999845		0.14882	22.5402	0.0354724	2.44534	0.0588218	0.988553	0.994548
	0.55	24.6775	0.005827	-5.27348	0.0209868	0.999683	-0.99985		0.16665	22.2287	0.0398752	2.83524	0.0661228	0.989233	0.994873
	0.56	24.6703	0.00551536	-5.03006	0.0198643	0.999688	-0.999852		0.18448	21.9164	0.0444266	3.22771	0.0736701	0.989683	0.995087
	0.57	24.6629	0.00525167	-4.79126	0.0189146	0.999688	-0.999852		0.20231	21.6036	0.0490719	3.622	0.0813731	0.990001	0.995239
	0.58	24.6553	0.00503116	-4.55768	0.0181204	0.999684	-0.99985		0.22014	21.2906	0.0537571	4.01717	0.0891424	0.990243	0.995355
	0.59	24.6475	0.00484806	-4.32985	0.017461	0.999675	-0.999846		0.23797	20.9782	0.05843	4.41217	0.0968911	0.990443	0.99545
	0.6	24.6398	0.00469594	-4.10825	0.0169131	0.999661	-0.999839		0.2558	20.6668	0.0630401	4.80589	0.104536	0.990622	0.995535
	0.61	24.632	0.00456796	-3.89327	0.0164521	0.999643	-0.99983		0.27363	20.3573	0.0675401	5.19721	0.111998	0.990794	0.995617
	0.62	24.6243	0.00445737	-3.68526	0.0160538	0.999621	-0.99982		0.29146	20.0501	0.0718864	5.58507	0.119205	0.990967	0.9957
	0.63	24.6167	0.00435771	-3.48449	0.0156949	0.999594	-0.999807		0.30929	19.746	0.0760396	5.96846	0.126092	0.991149	0.995787
	0.64	24.6092	0.00426313	-3.29114	0.0153542	0.999565	-0.999793		0.32712	19.4454	0.0799652	6.34643	0.132602	0.991341	0.995878
	0.65	24.6018	0.00416848	-3.10535	0.0150134	0.999533	-0.999778		0.34495	19.1491	0.0836332	6.71813	0.138684	0.991546	0.995976
	0.66	24.5946	0.00406944	-2.92718	0.0146567	0.999499	-0.999762		0.36278	18.8574	0.0870185	7.0828	0.144298	0.991764	0.99608
	0.67	24.5875	0.00396252	-2.75663	0.0142716	0.999464	-0.999745		0.38061	18.5707	0.0901008	7.43978	0.149409	0.991995	0.99619
	0.68	24.5805	0.00384505	-2.59363	0.0138485	0.99943	-0.999729		0.39844	18.2895	0.0928642	7.78847	0.153991	0.992239	0.996307
	0.69	24.5736	0.00371515	-2.43805	0.0133806	0.999398	-0.999714		0.41627	18.0141	0.0952968	8.12839	0.158025	0.992495	0.996429
	0.7	24.5667	0.00357173	-2.28972	0.0128641	0.999369	-0.9997		0.4341	17.7447	0.0973906	8.45912	0.161497	0.99276	0.996555

[truncated: 11 more sheets: HTFD4107, HTFD4336, HTFD5200, HTFD5211, HTFD5719, HTFD6566, HTFD6722, HTFD6815, HTFD7709, HTFD9601, Accuracy of Optimizer]
